# Supplementary material for: Efficacy of Gastric Balloon Dilatation and/or Retrievable Stent Insertion for Pyloric Spasms after Pylorus-Preserving Gastrectomy: Retrospective Analysis
Source: PLoS One. 2015 Dec 10;10(12):e0144470. doi: 10.1371/journal.pone.0144470 (PMC4675538; doi:10.1371/journal.pone.0144470)
Supplement: S1 File — (XLS) [file pone.0144470.s001.xls]

## Sheet: Sheet1
Serial number (anonymized)	Sex	Age	Op Date	Op type	Pathologic staging 1:T1a 2:>=T1b	Pathologic staging	Time interval btw op and exam	Time interval btw op and initial balloon	Time interval btw op and stent	symptom pre-balloning	symptom post-balloning	symptom post-stent	Date of Pre-balloning exam	Pre-ballooning modality	Ratio_pre (pylorus/VB*100)	Qualitative assessment_pre	Semi-Quanitative assessment of stomach_pre	Date of ballooning	Size of balloon(mm)	Size of balloon(cm)	Number of session	Pre-stent modality	Ratio_pre_S (pylorus/VB*100)	Qualitative assessment_pre_S	Semi-Quanitative assessment of stomach_pre_S	Stent	Date of stent insertion	Size of stent(mm)	Size of stent(cm)	Stent duration	Date of Post-balloning exam	Post-ballooning exam modality	Ratio_post (pylorus/VB*100)	Qualitative assessment_post	Semi-Quanitative assessment of stomach_post
1	F	60	2010-10-01	2	1	T1a	10	13		10	3		2010-10-11	2	6.02	1	2	2010-10-14	25	4	1		26.36	4	5	0					2011-05-03	2	26.36	4	5
2	M	79	2012-08-06	2	1	T1a	42	45		8	1		2012-09-17	1	11.68	1	2	2012-09-20	22	4	1		29.75	4	4	0					2012-09-20	1	29.75	4	4
3	M	66	2010-02-01	2	2	T1b	29	29		9	1		2010-03-02	1	16.67	3	1	2010-03-02	25	4	2		52.85	4	3	0					2011-03-17	2	52.85	4	3
4	F	49	2012-02-20	2	2	T1b	9	11		10	1		2012-02-29	1	3.91	1	2	2012-03-02	20	4	1		30.21	5	4	0					2012-05-10	2	30.21	5	4
5	M	57	2008-09-01	1	2	T2	31	35		1	1		2008-10-02	1	1.79	1	2	2008-10-06	25	4	1		35.8	4	5	0					2009-04-02	2	35.8	4	5
6	M	65	2013-03-04	2	2	T1b	30	31		10	1		2013-04-03	1	0	1	2	2013-04-04	20	4	1		24.56	3	4	0					2013-07-05	2	24.56	3	4
7	F	61	2010-10-13	2	1	T1a	15	20		8	1		2010-10-28	2	19.56	3	2	2010-11-02	16	4	1		28.33	3	1	0					2011-02-07	2	28.33	3	1
8	M	53	2010-09-27	2	1	T1a	21	21		10	2		2010-10-18	1	3.43	1	2	2010-10-18 2010-10-25	25	6	2		18.53	4	4	0					2010-10-26	2	18.53	4	4
9	F	56	2013-12-27	2	2	T1b	53	53		8	1		2014-02-18	1	14.29	3	4	2014-02-18	18	4	1		11.31	3	2	0					2014-06-02	3	11.31	3	2
10	F	73	2013-10-17	2	1	T1a	15	15		8	2		2013-11-01	1	6.56	1	1	2013-11-01	20	4	1		13.21	3	3	0					2013-11-01	1	13.21	3	3
11	F	67	2011-09-26	2	1	T1a	170	171		10	2		2012-03-14	1	18.75	3	2	2012-03-15	18	4	1		36.73	4	5	0					2012-03-15	1	36.73	4	5
12	M	52	2012-06-25	2	2	T2	10	16					2012-07-05	1	10.48	2	2	2012-07-11	25	4	1		51.62	5	2	0					2012-09-03	2	51.62	5	2
13	M	37	2013-10-22	2	1	T1a	17	17		10	1		2013-11-08	1	7.76	2	1	2013-11-08	20	4	1		17.53	3	2	0					2014-02-20	2	17.53	3	2
14	F	54	2013-03-20	2	1	T1a	22	23		10	1		2013-04-11	1	0	1	2	2013-04-12	22	4	1		19.86	3	2	0					2014-03-06	3	19.86	3	2
15	M	79	2013-10-02	2	1	T1a	19	42		9	2		2013-10-21	1	3.85	1	2	2013-11-13	20	4	1		18.7	4	5	0					2013-11-13	1	18.7	4	5
16	M	68	2012-04-16	2	1	T1a	32	32		10	7		2012-05-18	1	4.95	1	2	2012-05-18	18	4	1		23.78	3	2	0					2012-08-02	2	23.78	3	2
17	M	50	2014-05-13	1	1	T1a	13	14		10	1		2014-05-26	1	3.95	1	2	2014-05-27	20	4	1		15.3	3	4	0					2014-08-12	2	15.3	3	4
18	F	42	2011-04-28	2	1	T1a	25	26		10	2		2011-05-23	2	8.65	2	2	2011-05-24	20	4	1		23.51	3	4	0					2011-08-29	2	23.51	3	4
19	F	42	2008-06-18	2	2	T1b	12	15		10	2		2008-06-30	2	0	1	2	2008-07-03	22	4	2		26.49	4	5	0					2008-09-11	2	26.49	4	5
20	F	54	2013-01-29	2	1	T1a	10	10		9	1		2013-02-08	1	0	1	2	2013-02-08	20	6	1		18.89	3	4	0					2013-09-11	3	18.89	3	4
21	M	59	2011-12-06	2	1	T1a	9	15		10	1		2011-12-15	1	8.36	2	1	2011-12-21	22	4	1		11.88	2	2	0					2014-02-28	3	11.88	2	2
22	M	61	2013-05-06	2	1	T1a	18	18		8	1		2013-05-24	1	3.81	2	2	2013-05-24	20	4	1		22.38	4	3	0					2013-11-20	2	22.38	4	3
23	M	74	2012-09-28	2	1	T1a	14	14		1	1		2012-10-12	1	6.91	2	3	2012-10-12	20	4	1		25.65	4	5	0					2012-10-12	1	25.65	4	5
24	F	39	2012-10-19	2	1	T1a	7	10		10	1		2012-10-26	1	13.33	2	2	2012-10-29	20	6	1		42.91	4	4	0					2014-02-07	3	42.91	4	4
25	F	68	2012-09-17	2	2	T3	18	18		10	2		2012-10-05	1	0	1	2	2012-10-05	20	4	1		18	3	3	0					2013-01-04	1	18	3	3
26	F	60	2012-07-16	2	1	T1a	24	25		10	6		2012-08-09	2	17.67	2	1	2012-08-10	25	4	1		45	3	4	0					2012-11-14	3	45	3	4
27	F	71	2012-09-11	1	1	T1a	10	10		5	1		2012-09-21	1	5.41	1	2	2012-09-21	20	6	1		23.87	4	6	0					2012-09-21	1	23.87	4	6
28	M	74	2012-04-06	2	2	T1b	10	10		8	2		2012-04-16	1	0	1	3	2012-04-16	20	4	2		9.68	2	2	0					2012-04-23	1	9.68	2	2
29	M	86	2012-06-25	2	1	T1a	14	16		10	1		2012-07-09	1	14.71	2	1	2012-07-11	25	4	1		23.37	3	1	0					2012-09-21	2	23.37	3	1
30	M	68	2010-11-26	2	2	T1b	154	154		10	1		2011-04-29	2	7.39	1	1	2011-04-29	20	4	1		24.42	4	5	0					2012-05-23	2	24.42	4	5
31	F	65	2013-06-04	2	1	T1a	8	8		10	1		2013-06-12	1	17.44	3	2	2013-06-12	20	6	1		37.05	4	4	0					2013-08-23	2	37.05	4	4
32	F	49	2010-02-10	2	1	T1a	13	14		10	2		2010-02-23	1	3.01	1	1	2010-02-24	20	4	1		30.63	4	2	0					2010-02-25	2	30.63	4	2
33	F	49	2014-01-22	2	1	T1a	12	13		10	1		2014-02-03	1	4.26	1	2	2014-02-04	18	6	1		20.41	3	2	0					2014-04-07	2	20.41	3	2
34	F	59	2011-01-26	2	1	T1a	12	12		7	1		2011-02-07	2	4.78	1	1	2011-02-07	18	6	1		31.45	3	3	0					2011-04-28	2	31.45	3	3
35	M	58	2013-02-26	2	1	T1a	8	8	10	10	10	1	2013-03-06	1	0	1	2	2013-03-06	20	4	2	1	8.9	2	1	1	2013-03-08	20	10	18	2013-06-21	2	19.47	3	3
36	F	73	2013-09-25	2	2	T1b	19	21	23	8	8	1	2013-10-14	1	0	1	1	2013-10-16	20	4	1	1	0	1	2	1	2013-10-18	20	10	3	2013-10-22	1	10.45	5	5
37	M	60	2014-04-17	2	1	T1a	21	21	22	10	10	3	2014-05-08	1	0	1	2	2014-05-08	20	4	1	1	0	1	1	1	2014-05-09	20	12	14	2014-05-23	1	21.4	3	3
38	M	60	2013-10-18	2	1	T1a	12	12	14	10	10	3	2013-10-30	1	8.22	1	1	2013-10-30	22	4	1	1	9.86	2	2	1	2013-11-01	20	15	7	2014-06-25	3	29.58	4	4
39	M	61	2013-07-24	2	1	T1a	20	21	23	10	10	1	2013-08-13	1	0	1	1	2013-08-14	20	4	1	1	0	1	1	1	2013-08-16	20	12	14	2013-11-27	2	24.92	4	4
40	F	60	2013-05-22	2	1	T1a	14	16	16				2013-06-05	1	0	1	1	2013-06-07	20	4	1	1	0	1	2	1	2013-06-07	20	12	14	2013-06-21	1	29.92	5	5
41	M	65	2011-05-25	2	1	T1a	15	15	23	10	10	5	2011-06-09	2	0	1	2	2011-06-09	20	4	1	1	0	1	2	1	2011-06-17	20	12	6	2011-06-24	3	29.22	3	3
42	F	71	2014-02-17	2	1	T1a	10	11	14	10	10	3	2014-02-27	1	12.81	2	2	2014-02-28	20	4	1	1	0	1	1	1	2014-03-03	20	10	7	2014-05-22	2	22.39	4	2
43	M	38	2012-03-26	2	1	T1a	7	14	18	10	10	1	2012-04-02	1	8.82	2	2	2012-04-09	20	4	1	1	4.05	1	2	1	2012-04-13	20	10	14	2013-04-25	3	51.85	5	4
44	F	68	2013-02-22	2	2	T1b	17	18	19	10	10	3	2013-03-11	1	1.97	1	2	2013-03-12	22	4	1	1	4.27	1	2	1	2013-03-13	20	10	14	2013-06-21	2	34.06	4	3
45	F	76	2014-05-30	2	1	T1a	3	4	26	10	10	1	2014-06-02	1	17.33	3	2	2014-06-03	20	4	1	1	5.83	1	1	1	2014-06-25	20	8	13	2014-07-08	1	23.79	4	3
46	F	61	2013-09-27	2	1	T1a	19	19	33	10	10	3	2013-10-16	1	13.9	3	2	2013-10-16	20	4	1	1	21	3	1	1	2013-10-30	20	12	3	2013-11-04	1	30.43	4	5
47	M	57	2013-02-19	2	2	T1b	20	21	23	10	10	7	2013-03-11	1	6.62	1	1	2013-03-12	20	4	1	1	0	1	1	1	2013-03-14	20	12	12	2013-06-27	2	25.19	3	2
